# Supplementary material for: Exceptionally Long CDR3H Are Not Isotype Restricted in Bovine Immunoglobulins
Source: PLoS One. 2013 May 22;8(5):e64234. doi: 10.1371/journal.pone.0064234 (PMC3661452; doi:10.1371/journal.pone.0064234)
Supplement: Table S1 — Genomic annotation of the bovine immunoglobulin heavy-chain locus. For a functional gene (F), the complete coding sequence, octamer motif, TATA box, splicing signals or recombination signal sequences (RSS), and poly A motif were identified. Putative functional genes ((F)) lacked some of the described parts due to end of the contig or N’s introduced into gaps for example. ORFs are classified by alterations in the splicing signals, RSS or regulatory elements. The extension (ORF) describes fully functional genes in putative orphons. Pseudogenes (Ψ) revealed stop codons, frameshifts or mutations within the RSS, which lead to abolition of recombination. Fragmented loci were also defined as Ψ [38], [39], [40], [41]. (XLS) [file pone.0064234.s001.xls]

## Sheet: IGHV
Contig	BTA	Acc.No. BTA	Walther et al. 2013	Strand	Classification	Octamer-motif	Octamer Start	Octamer Stop	Octamer Start-ATG bp	Tata-Box-motif	Tata-Box Start	Tata-Box Stop	Exon 1 Start	Exon 1 Stop	bp	Intronsize	Splice signals	Exon 2a Start	Exon 2a Stop	bp	Exon 2b Start	Exon 2b Stop	bp	RSS Start	RSS Stop	Heptamer-motif	Spacer bp	Nonamer-motif	Feature
NW_003104530.1	21	AC_000178.1	IGHV1	-	Ψ	ATGAAAAT	6100830	6100823	114	TAGAAT	6100803	6100798	6100716	6100665	52	78	GT/GG	6100586	6100576	11	6100575	6100282	294	6100281	6100243	CACACTG	23	CCACAAGCC	AGG start codon, splicing signal, in frame stop codon, nonamer
	21		IGHV2	-	F	ATGCAAAT	6102591	6102584	115	TTAAATT	6102542	6102536	6102476	6102431	46	82	GT/AG	6102348	6102338	11	6102337	6102045	293	6102044	6102006	CACAGTG	23	ACAAAAACC
NW_003104538.1	21		IGHV3	+	F	TATTCACT	71507390	71507397	156	TAT	71507430	71507432	71507546	71507591	46	82	GT/AG	71507674	71507684	11	71507685	71507977	293	71507978	71508016	CACAGTG	23	ACAAAAACC
	21		IGHV4	+	Ψ	ATGCAAAT	71509490	71509497	115	TAT	71509535	71509537	71509605	71509656	52	78	GT/GG	71509735	71509745	11	71509746	71510041	296	71510042	71510080	CACAGTG	23	ACACAGGCC	ACG start codon, splicing signal, in frame stop codon, nonamer
	21		IGHV5	+	Ψ	AAACAAAT	71511442	71511449		TAA	71511506	71511508					/AG	71511682	71511692	11	71511693	71511769	77			CACAGAG			IGHV fragmented
	21		IGHV6	+	F	TATTCACT	71529904	71529911	156	TAT	71529944	71529946	71530060	71530105	46	82	GT/AG	71530188	71530192	11	71530199	71530491	293	71530492	71530530	CACAGTG	23	ACAAAAACC
	21		IGHV7	-	Ψ	ATGGAAAC	71563607	71563600	112	TACAAT	71563580	71563575	71563495	71563444	52	76	GT/AG	71563367	71563357	11	71563356	71563070	287	71563069	71563031	CACAGTG	23	ACACCAGCC	ACA start codon, stop, nonamer
	21		IGHV8	-	Ψ	AGTAAAAT	71592715	71592708		TTATATT	71592668	71592662					/AG	71592496	71592486	11	71592485	71592409	77			CACAGAG			IGHV fragmented
	21		IGHV9	-	Ψ	ATGCAAAT	71594678	71594671	115	TAT	71594633	71594631	71594563	71594513	51	78	GT/GG	71594434	71594424	11	71594423	71594130	294	71594129	71594091	CACACTG	23	CCACAAGCC	14bp are missing at the start of V-segment, nonamer
	21		IGHV10	-	F	ATGCAAAT	71596456	71596449	115	TTAAATT	71596407	71596401	71596341	71596296	46	82	GT/AG	71596213	71596203	11	71596202	71595902	301	71595901	71595863	CACAGTG	23	ACAAAAACC
NW_003064289.1	7	AC_000164.1	IGHV11	-	Ψ							END OF CONTIG	15578469	15578424	46	82	GT/AG	15578341	15578332	10	15578331	15578043	289	15578042	15578004	CACAGTG	23	ACACCAGCC
NW_003064290.1	7		IGHV12	+	Ψ	ATGGAAAC	15580470	15580477	113				15580583	15580628	46	82	GT/AG	15580711	15580720	10	15580721	15581009	289	15581010	15581048	CACAGTG	23	ACACCAGCC	in frame stop codon, nonamer
NW_003064296.1	7		IGHV13	+	Ψ	ATGCAGGT	15655161	15655168	122	TTAAATT	15655217	15655223	15655283	15655328	46	82	GG/AG	15655411	15655421	11	15655422	15655708	287	15655709	15655743	CACAGTG	19	CCAAAAACC	in frame stop codon
NW_003064297.1	7		IGHV14	-	Ψ	ATGCAAAT	15677874	15677867	115	TAAAAT	15677847	15677842	15677759	15677708	52	89	GT/CC	MISSING			15677618	15677323	296	15677322	15677284	CACAGTG	23	ACACCAGCC	splicing signal: ag in the 1st codon (CAG) of the V-segment, IMGT C104L, nonamer
	7		IGHV15	-	Ψ	ATGCAAAT	15679658	15679651	115	TTAAATT	15679609	15679603	15679543	15679494	50	78	GT/AG	15679413	15679404	10	15679403	15679093	311	15679092	15679054	CACAGTG	23	ACAAAAACC	in frame stop codon
NW_003064298.1	7		IGHV16	-	(ORF)	GTGCAAAT	15692221	15692214	115	TTAAATT	15692172	15692166	15692106	15692061	46	82	GT/AG	15691978	15691968	11	15691967	15691675	293	15691674	15691636	CACAGTG	23	ACAAAAACC	orphon
NW_003064299.1	7		IGHV17	-	(ORF)	ATGCAAAT	15709942	15709935	115	TTAAATT	15709893	15709887	15709827	15709782	46	82	GT/AG	15709699	15709689	11	15709688	15709396	293	15709395	15709357	CACAGTG	23	ACAAAAACC	orphon
	7		IGHV18	-	Ψ	ATGCAAAT	15720238	15720231	115	TAAAAT	15720211	15720206	15720123	15720072	52	78	GT/GG	15719993	15719983	11	15719982	15719691	292	15719690	15719652	CACAGTG	23	ACACCACAC	splicing signal, in frame stop codon, nonamer
	7		IGHV19	-	Ψ	ATGCAAAT	15722029	15722022	115	TTAAATT	15721980	15721974	15721869	15721914	46	82	GT/AG	15721786	15721776	11	15721775	15721483	293	15721482	15721444	CACAGTG	23	ACAAAAACC	in frame stop codon
NT_182448.1	unplaced		IGHV20	+	Ψ	ACAGAAAT	8940	8947	128	TTAAATT	9002	9008	9068	9117	50	78	GT/AG	9196	9206	11	9207	9494	288	9495	9529	CACAGTG	19	CCAAAAACC	stop
	unplaced		IGHV21	+	Ψ	ATGGAAAC	12693	12700	112	TAA	12737	12739	12805	12850	46	83	GT/AG	12934	12941	8	12942	13218	277	13219	13257	CACAGTG	23	ACACCAGCC	stop, nonamer
	unplaced		IGHV22	+	Ψ	ATGGAAAC	16420	16427	112	TACAAT	16447	16452	16532	16583	52	76	GT/AG	16660	16670	11	16671	16957	287	16958	16996	CACAGTG	23	ACACCAGCC	in frame stop, nonamer
NT_182449.1	unplaced		IGHV23	-	Ψ	ATGCAAAT	18836	18829	115	TAAAAT	18809	18804	18721	18676	52	78	GT/CC	18591	18581	11	18580	18285	296	18284	18246	CACAGTG	23	ACACCAGCC	splicing signal: ag in the 1st codon (CAG) of the V-segment, IMGT C104L, nonamer
	unplaced		IGHV24	-	Ψ	ATGCAAAT	20620	20613	115	TTAAATT	20571	20565	20505	20456	50	78	GT/AG	20377	20367	11	20366	20055	312	20054	20016	CACAGTG	23	ACAAAAACC	stop
NT_183109.1	unplaced		IGHV25	+	F	GTGCAAAT	3023	3030	115	TTAAATT	3072	3078	3138	3183	46	82	GT/AG	3266	3276	11	3277	3569	293	3570	3608	CACAGTG	23	ACAAAAACC
	unplaced		IGHV26	+	F	ATGCAAAT	13931	14045	115	TTAAATT	13980	13986	14046	14091	46	82	GT/AG	14174	14184	11	14185	14477	293	14478	14516	CACAGTG	23	ACAAAAACC
	unplaced		IGHV27	+	Ψ	ATGAAAAT	15693	15700	115	TAGAAT	15720	15725	15808	15859	52	78	GT/GG	15938	15948	11	15949	16242	294	16243	16281	CACAGTG	23	ACACAGGCC	in frame stop codon, nonamer
	unplaced		IGHV28	+	Ψ	ATGGAAAC	22332	22339	113				22445	22490	46	82	GT/AG	22573	22583	11	22584	22871	288	22872	22910	CACAGTG	23	ACACCAGCC	in frame stop codon, nonamer
	unplaced		IGHV29	+	(F)	N's			>80	TTAAATT	34027	34033	34093	34138	46	82	GT/AG	34221	34231	11	34232	34524	293	34525	34563	CACAGTG	23	ACAAAAACC	sequence information incomplete
	unplaced		IGHV30	+	Ψ	ATGCAAAT	45790	45797	115	TAAAAT	45817	45822	45905	45956	52	78	GT/GG	46035	46045	11	46046	46337	292	46338	46376	CACAGTG	23	ACACCACAC	stop, nonamer
	unplaced		IGHV31	+	(F)	N's			>102	TTAAATT	55960	55966	56026	56071	46	82	GT/AG	56154	56164	11	56165	56458	294	56459	56497	CACAGTG	23	ACAAAAACC	sequence information incomplete
NT_185036.1	unplaced		IGHV32	-	Ψ	ATGCAAAT	10919	10912	115	AAAAAT	10892	10887	10804	10753	52	78	GT/GG	10674	10664	11	10663	10368	296	10367	10329	CACAGTG	23	ACACAGGCC	ACG start codon, splicing signal, in frame stop codon, nonamer
	unplaced		IGHV33	-	F	ATGCAAAT	12978	12971	115	TTAAATT	12929	12923	12863	12818	46	82	GT/AG	12735	12725	11	12724	12432	293	12431	12393	CACAGTG	23	ACAAAAACC
NT_185907.1	unplaced		IGHV34	-	F	ATGCAAAT	1113	1106	115	TTAAATT	1064	1058	998	953	46	82	GT/AG	870	860	11	859	559	301	558	520	CACAGTG	23	ACAAAAACC
NT_186922.1	unplaced		IGHV35	+	Ψ								<1	10	10	78	GT/GG	89	99	11	100	393	294	394	432	CACACTG	23	CCACAAGCC	splicing signal, stop, nonamer
NW_003100762.1	unplaced		IGHV36	+	F	ATGCAAAT	1471	1478	115	TTAAATT	1520	1526	1586	1631	46	82	GT/AG	1714	1724	11	1725	2017	293	2018	2055	CACAGTG	23	ACAAAACCT

## Sheet: IGHD
Contig	Reference	BTA	Acc.No. BTA	Walther et al. 2013	Strand	Classification	RSS 1 Start	RSS 1 Stop	Nonamer-1-motif	Spacer-1 bp	Heptamer-1-motif	Exon 3 Start	Exon 3 Stop	bp	RSS 2 Start	RSS 2 Stop	Heptamer-2-motif	Spacer-2 bp	Nonamer-2-motif	Feature
NW_003104538.1		21	AC_000178.1	IGHD8	-	F	71539365	71539338	GGTTTCTGA	12	CACGGTG	71539337	71539295	43	71539294	71539267	CACAGTG	12	ACAAAAACC
				IGHD4	-	F	71539808	71539781	GGTTTCTGA	12	CACGGTG	71539780	71539745	36	71539744	71539717	CACAGTG	12	ACAGAAACC
NW_003064411.1		7	AC_000164.1	IGHD3	-	(ORF)	21723998	21723971	GGTTTCTGA	12	CACGGTG	21723970	21723935	58	21723912	21723885	CACAGTG	12	ACAAAAACC
				IGHD2	-	(ORF)	21724562	21724535	GGTTTCTGA	12	CACGGTG	21724471	21724434	154	21724380	21724353	CACAGTG	12	ACAAAAACC
				IGHD1	-	(ORF)	21725015	21724988	GGTTTCTGA	12	TGTGGTG	21724987	21724946	42	21724945	21724918	CACAGTG	12	TCAGAAACC
NW_003066918.1		8	AC_000165.1	IGHD7	-	(ORF)	73053114	73053087	GGTTTCTGA	12	CACGGTG	73053086	73053029	58	73053028	73053001	CACAGTG	12	ACAAAAACC
		8		IGHD6	-	(ORF)	73053566	73053539	GGTTTCTGA	12	TGTGGTG	73053538	73053497	42	73053496	73053469	CACAGTG	12	TCAGAAACC
		8		IGHD5	-	(ORF)	73054041	73054014	GGTTTTTGA	12	CACGGTG	73054013	73053947	67	73053946	73053919	CACAGTG	12	ACAAAAACC
		8		IGHD4	-	(ORF)	73054472	73054445	GGTTTCTGA	12	CACGGTG	73054444	73054409	36	73054408	73054381	CACAGTG	12	ACAGAAACC
NW_003066919.1		8		IGHDQ52	-	(ORF)	73095896	73095869	AGTTTTGGC	12	CACAGTG	73095868	73095855	14	73095854	73095827	CACAGAG	12	ACAAAAACC
NT_186153.1		unplaced		IGHD1	-	ORF	761	734	GGTTTCTGA	13	TGTGGTG	733	692	42	691	664	CACAGTG	12	TCAGAAACC	spacer-1
		unplaced		IGHD2	-	F	308	281	GGTTTCTGA	12	CACGGTG	280	127	154	126	99	CACAGTG	12	ACAAAAACC
NW_001494075.1		unplaced		IGHDQ52	-	F	40388	40361	AGTTTTGGC	12	CACAGTG	40360	40347	14	40346	40319	CACAGAG	12	ACAAAAACC
NW_001503306.1		unplaced		IGHD4	+	F	37194	37221	GGTTTCTGA	12	CACGGTG	37222	37257	36	37258	37285	CACAGTG	12	ACAGAAACC
		unplaced		IGHD5	+	F	37625	37652	GGTTTTTGA	12	CACGGTG	37653	37719	67	37720	37747	CACAGTG	12	ACAAAAACC
		unplaced		IGHD6	+	F	38100	38127	GGTTTCTGA	12	TGTGGTG	38128	38169	42	38170	38197	CACAGTG	12	TCAGAAACC
		unplaced		IGHD7	+	F	38552	38579	GGTTTCTGA	12	CACGGTG	38580	38637	58	38638	38665	CACAGTG	12	ACAAAAACC
NW_001504477.2		unplaced		IGHD4	-	F	6729	6702	GGTTTCTGA	12	CACGGTG	6701	6666	36	6665	6638	CACAGTG	12	ACAGAAACC
				IGHD8	-	F	6286	6259	GGTTTCTGA	12	CACGGTG	6258	6216	43	6215	6188	CACAGTG	12	ACAAAAACC
AY149283.1	S1	11		IGHDQ52	+	F	85	112	GGTTTTGGC	12	CACAGTG	113	126	14	127	154	CACAAAA	12	ACAAAAACC
AY559838.1	S2	21		IGHD1	+	F	2	29	GGTTTCTGA	12	TGTGGTG	30	71	42	72	99	CACAGTG	12	TCAGAAACC
AY559839.1	S2	21		IGHD2	+	F	2	29	GGTTTCTGA	12	CACGGTG	30	177	148	178	205	CACAGTG	12	ACAGAAACC
AY559840.1	S2	21		IGHD3	+	F	2	29	GGTTTCTGA	12	CACGGTG	30	87	58	88	115	CACAGTG	12	ACAGAAACC
HM543732.1	S3	21		IGHD4	+	F	2	29	GGTTTCTGA	12	CACGGTG	30	65	36	66	93	CACAGTG	12	ACAGAAACC
HM543733.1	S3	21		IGHD5	+	F	2	29	GGTTTTTGA	12	CACGGTG	30	96	67	97	124	CACAGTG	12	ACAAAAACC
HM543734.1	S3	21		IGHD6	+	F	2	29	GGTTTCTGA	12	TGTGGTG	30	71	42	72	99	CACAGTG	12	TCAGAAACC
HM543735.1	S3	21		IGHD7	+	F	2	29	GGTTTCTGA	12	TGTGGTG	30	87	58	88	115	CACAGTG	12	ACAAAAAAC
HM543736.1	S3	21		IGHD8	+	F	2	29	GGTTTCTGA	12	CACGGTG	30	72	43	73	100	CACAGTG	12	ACAAAAACC
HM543737.1	S3	21		IGHD4(2)	+	F	2	29	GGTTTCTGA	12	CACGGTG	30	65	36	66	93	CACAGTG	12	ACAGAAACC

## Sheet: IGHJ
Contig	Reference	BTA	Acc.No. BTA	Walther et al. 2013	Strand	Classification	RSS Start	RSS Stop	Nonamer-motif	Spacer bp	Heptamer-motif	Exon 4 Start	Exon 4 Stop	bp	Splicing signal	Feature
NW_003066919.1		8	AC_000165.1	JH6	-	ORF	73093665	73093628	GGTTTTTGT	22	CACTGTG	73093627	73093574	54	GT/	spacer
		8		JH5	-	Ψ	73094212	73094175	GAGCTCTTG	22	CACTGTG	73094174	73094123	52	CT/	nonamer, spacer, splicing signal
		8		JH4	-	(ORF)	73094578	73094540	GGTTTTTGC	23	CACTGTG	73094539	73094493	47	GT/	possible orphon
		8		JH3	-	Ψ	73094891	73094861	GGTTCATGT	15	GACTGCG	73094860	73094803	58	GT/	nonamer, spacer, heptamer
		8		JH2	-	Ψ	73095239	73095202	TGTTTTTGT	22	AGCCATG	73095201	73095149	53	GG/	spacer, heptamer, splicing signal
		8		JH1	-	ORF	73095419	73095383	GGTTTCCGT	21	CACTGTG	73095382	73095329	54	CT/	spacer, splicing signal
NT_186572.1		unplaced		JH4	+	ORF	2998	3035	GGTTTTGGC	22	CTCGGTG	3036	3085	50	GT/	spacer
				JH5	+	Ψ	3388	3425	GAGCTCTTG	22	CACCGTG	3426	3477	52	CT/	nonamer, spacer, splicing signal
				JH6	+	ORF	3915	3952	GGTTTTTGT	22	CACTGTG	3953	4006	54	GT/	spacer
NW_001494075.1		unplaced		JH6	-	ORF	38158	38120	GGTTTTTGT	22	CACTGTG	38119	38066	54	GT/	spacer
				JH5	-	Ψ	38704	38667	GAGCTCTTG	22	CACTGTG	38666	38615	52	CT/	nonamer, spacer, splicing signal
				JH4	-	F	39070	39032	GGTTTTTGC	23	CACTGTG	39031	38985	47	GT/
				JH3	-	Ψ	39383	39353	GGTTCATGT	15	GACTGCG	39352	39295	58	GT/	nonamer, spacer, heptamer
				JH2	-	Ψ	39731	39694	TGTTTTTGT	22	AGCCATG	39693	39641	53	GG/	spacer, heptamer, splicing signal
				JH1	-	ORF	39911	39875	GGTTTCCGT	21	CACTGTG	39874	39821	54	CT/	spacer, splicing signal
AY149283.1	S1	11		JH1	+	Ψ	564	601	GGTTTCCGT	22	CACTGTG	602	655	54	GT/	spacer
		11		JH2	+	Ψ	745	782	TGTTTTTGT	22	AGCCATG	783	835	53	GG/	spacer, splicing signal
		11		JH3	+	Ψ	1093	1123	GGTTCATGT	15	GACTGCG	1124	1181	58	GT/	nonamer, spacer, heptamer
		11		JH4	+	(ORF)	1406	1444	GGGTTTTGC	23	CACTGTG	1445	1491	47	GT/	possible orphon
		11		JH5	+	Ψ	1772	1809	GAGCTCTTG	22	CACTGTG	1810	1861	52	CT/	nonamer, spacer, splicing signal
		11		JH6	+	Ψ	2319	2356	GGTTTTTGT	22	CACTGTG	2357	2410	54	GT/	spacer
AY158087.1	S4	21		PSJH1	+	ORF	171	207	GGTTTCCGT	21	CACTGTG	208	261	54	CT/	spacer, splicing signal
		21		PSJH2	+	ORF	351	388	TGTTTTTGT	22	AGCCATG	389	441	53	GG/	spacer, splicing signal
		21		PSJH3	+	Ψ	696	727	GGTTCATGT	16	GACTGTG	728	785	58	GT/	nonamer, spacer
		21		JH1	+	F	977	1015	GGTTTTTGC	23	CACTGTG	1016	1063	48	GT/
		21		PSJH4	+	ORF	1360	1397	GAGCTCTTG	22	CACCGTG	1398	1449	52	CT/	nonamer, spacer, splicing signal
		21		JH2	+	F	1885	1922	GGTTTTTGT	22	CACTGTG	1923	1976	54	GT/	spacer

## Sheet: Constant region locus
Contig	Reference	BTA	Acc.No. BTA	Walther et al. 2013	Strand	Classification	Splice signal	Exon 1	Exon1-Start	Exon 1-Stop	bp	Intronsize	Splice signals	Exon 2	Exon 2-Start	Exon 2-Stop	bp	Intronsize	Splice signals	Exon 3	Exon 3-Start	Exon 3-Stop	bp	Intronsize	Splice signals	Exon 4	Exon 4-Start	Exon 4-Stop	bp	Intronsize	Splice signals	Exon 5	Exon 5-Start	Exon 5-Stop	bp	Intronsize	Splice signals	Exon 6	Exon 6-Start	Exon 6-Stop	bp	Intronsize	Splice signals	Exon 7	Exon 7-Start	Exon 7-Stop	bp	Intronsize	Splice signals
NW_003104538.1		21	AC_000178.1	IgA	-	(F)	/AG	IgA-CH1	71454740	71454435	306	180	GT/AG	IgA-CH2	71454254	71453925	330	188	GT/AG	IgA-CH3	71453736	<71453612	>125	<2534	/AG	TM	71451077	71450890	188
		21		IgE	-	F	/AG	IgE-CH1	71469949	71469659	291	118	GT/AG	IgE-CH2	71469540	71469217	324	87	GT/AG	IgE-CH3	71469129	71468806	324	72	GT/AG	IgE-CH4.1	71468733	71468401	333	2253	GT/AG	TM1	71466147	71466014	134	98	GT/AG	TM2	71465915	71465826	90
						F																				IgE-CH4.2 (secretory)	71468733	71468393	341
		21		IgM	-	(F)	/AG	IgM-CH1	71492365	71492042	324	75	GT/AG	IgM-CH2	71491966	71491634	333	252	GT/AG	IgM-CH3	71491381	<71491248	>134	>101		IgM-CH4.1	>71491147	71490909	>239
						(F)																				IgM-CH4.2 (secretory)	>71491147	71490847	>301
NW_003064414.1		7	AC_000164.1	IgD	-	Ψ	/TT	IgD-CH1	22409087	22408990	98	140	GT/AG	gD-Hinge	22408849	22408760	90	666	GT/AG							IgD-CH2	22408093	22407770	324	104	GT/AG	IgD-CH3	22407665	22407345	321	3539	GT/AG							TM1	22403805	22403659	147	211	GT/AG
NW_003066919.1		8	AC_000165.1	IgD	-	Ψ	/AG	IgD-CH1	73079979	73079656	324	140	GT/AG	IgD-Hinge 1	73079515	73079426	90	1508	GT/AG	IgD-Hinge 2	73077917	73077856	62	247	GT/AG	IgD-CH2	73077608	73077284	325	104	GT/AG	IgD-CH3	73077179	73076859	321	1401	GT/AG	IgD-CH3 (secretory)	73075457	73075381	77	2546	GT/AG	TM1	73072834	73072688	147	210	GT/AG
						Ψ
		8		IgM	-	(ORF)	/AG	IgM-CH1	73089375	73089052	324	74	GT/AG	IgM-CH2	73088977	73088645	333	251	GT/AG	IgM-CH3	73088393	73088079	315	131	GT/AG	IgM-CH4.1	73087947	73087615	333	1972	GT/AG	TM1	73085642	73085527	116	101	GT/AG	TM2	73085425	73085417	9
						(ORF)																			GT/AG	IgM-CH4.2 (secretory)	73087947	73087553	395
NW_003104522.1		20	AC_000177.1	IgG2	+	(ORF)	/AG	IgG2-CH1	71902472	71902762	291	331	GT/AG	IgG2-Hinge	71903094	71903132	39	137	GT/AG	IgG2-CH2	71903270	71903590	321	82	GT/AG	IgG2-CH3	71903673	71903993	321	1553	GT/AG	TM1	71905547	71905680	134	166	GT/AG	TM2	71905847	71905930	84
						(ORF)																				IgG2-CH3.2 (secretory)	71903673	71904001	329
NT_185580.1		unplaced		IgG3	+	(F)	/AG	IgG3-CH1	14760	15119	360	290	GT/AG	IgG3-Hinge	15410	15454	45	129	GT/AG	IgG3-CH2	15584	15907	324	>95	GT/
				IgG2	+	F	/AG	IgG2-CH1	16548	16838	291	331	GT/AG	IgG2-Hinge	17170	17208	39	137	GT/AG	IgG2-CH2	17346	17666	321	82	GT/AG	IgG2-CH3.1	17749	18069	321	1553	GT/AG	TM1	19623	19756	134	167	GT/AG	TM2	19924	20007	84
						F																				IgG2-CH3.2 (secretory)	17749	18077	329
				IgG1	+	(F)	/AG	IgG1-CH1	44699	44989	291	331	GT/AG	IgG1-Hinge	45321	45359	39	126	GT/AG	IgG1-CH2	45486	45815	330	82	GT/AG	IgG1-CH3.1	45898	46218	321	1556	GT/AG	TM1	47775	47908	134	2845	GT/AG	TM2	50754	50837	84
						F																				IgG1-CH3.2 (secretory)	45898	46226	329
NT_185723.1		unplaced		IgE	+	F	/AG	IgE-CH1	16225	16515	291	118	GT/AG	IgE-CH2	16634	16957	324	87	GT/AG	IgE-CH3	17045	17368	324	72	GT/AG	IgE-CH4.1	17441	17773	333	2253	GT/AG	TM1	20027	20160	134	98	GT/AG	TM2	20259	20348	90
						F																				IgE-CH4.2 (secretory)	17441	17781	341
				IgA	+	(F)	/AG	IgA-CH1	31434	31739	306	180	GT/AG	IgA-CH2	31920	32249	330	187	GT/AG	IgA-CH3.1	32437	32770	333	2274	GT/AG	IgA-TM	35135	>35275	>141
						F														IgA-CH3.2 (secretory)	32437	32831	395
NT_186572.1		unplaced		IgD	+	(F)	/AG	IgD-CH1	9421	9744	324	>37	GT/
NW_001494075.1		unplaced		IgD	-	Ψ	/AG	IgD-CH1	24470	24147	324	140	GT/AG	IgD-Hinge 1	24006	23917	90	1508	GT/AG	IgD-Hinge 2	22408	22347	62	247	GT/AG	IgD-CH2	22099	21775	325	104	GT/AG	IgD-CH3	21670	21350	321	1401	GT/AG	IgD-CH3 (secretory)	19948	19872	77	2615	GT/AG	TM1	17256	17110	147	210	GT/AG
						Ψ
				IgM	-	F	/AG	IgM-CH1	33867	33544	324	74	GT/AG	IgM-CH2	33469	33137	333	251	GT/AG	IgM-CH3	32885	32571	315	131	GT/AG	IgM-CH4.1	32439	32107	333	1972	GT/AG	TM1	30134	30019	116	101	GT/AG	TM2	29917	29909	9
						F																				IgM-CH4.2 (secretory)	32439	32045	395
NW_001503306.1		unplaced		IgD	+	Ψ	/TT	IgD-CH1	11925	12022	98	140	GT/AG	IgD-Hinge 1	12163	12252	90	666	GT/AG							IgD-CH2	12919	13242	324	104	GT/AG	IgD-CH3	13347	13667	321	3541	GT/AG							TM1	17209	17355	147	211	GT/AG
NW_003099305.1		unplaced		IgG3	-	(F)	/AG	IgG3-CH1	1351	992	360	290	GT/AG	IgG3-Hinge	701	657	45	129	GT/AG	IgG3-CH2	527	204	324	82	GT/AG	IgG3-CH3.1	121	<1
						(F)																				IgG3-CH3.2 (secretory)	121	<1
NW_003100065.1		unplaced		IgG1	+	(F)	/AG	IgG1-CH1	4083	4373	291	331	GT/AG	IgG1-Hinge	4705	4743	39	129	GT/AG	IgG1-CH2	4870	5199	330	82	GT/AG	IgG1-CH3.1	5282	5602	321	1553	GT/AG	TM1	7156	7289	134	>1041
						F																				IgG1-CH3.2 (secretory)	5282	5610	329
NW_003100112.1		unplaced		IgD	+	(F)	/AG	IgD-CH1	5077	5400	324	>36	GT/
NW_003100387.1		unplaced		IgD	+	Ψ												>1340	/AG	IgD-Hinge 2	1341	1406	66	247	GT/AG	IgD-CH2	1654	1977	324	104	GT/AG	IgD-CH3	2082	2402	321	4196	GT/AG							TM1	6599	6745	147	211	GT/AG
AF109167.1	S5	21		IgA	+	(F)	/AG	IgA-CH1	68	373	306	180	GT/AG	IgA-CH2	554	883	330	188	GT/AG	IgA-CH3.1	1072	1404	333	>126	GT/
						F														IgA-CH3.2 (secretory)	1072	1466	395
AY158087.1	S4	21		IgM	+	(F)	/AG	IgM-CH1	7819	8142	324	75	GT/AG	IgM-CH2	8218	>8259
AY230207.1	S4	21		IgM	+	(F)		IgM-CH1	<1	308	308	75	GT/AG	IgM-CH2	384	716	333	251	GT/AG	IgM-CH3	968	1282	315	131	GT/AG	IgM-CH4.1	1414	1746	333	1975	GT/AG	TM1	3722	>3799
						(F)																				IgM-CH4.2 (secretory)	1414	1808	395
U63637.2	S6			IgM	+	F	/AG	IgM-CH1	293	616	324	74	GT/AG	IgM-CH2	691	1023	333	252	GT/AG	IgM-CH3	1276	1590	315	131		IgM-CH4.1	1722	2054	333	1972	GT/AG	TM1	4027	4142	116	93	GT/AG	TM2	4236	4244	9
						F																				IgM-CH4.2 (secretory)	1722	2116	395
U63638.1	S7			IgG3	+	(F)	/AG	IgG3-CH1	122	481	360	290	GT/AG	IgG3-Hinge	772	816	45	129	GT/AG	IgG3-CH2	946	1269	324	166	GT/AG	IgG3-CH3.1	1436	1756	321	>8	GT/
						F																				IgG3-CH3.2 (secretory)	1436	1764	329
U63639.1	S7			IgG3	+	(F)	/AG	IgG3-CH1	166	525	360	290	GT/AG	IgG3-Hinge	816	860	45	129	GT/AG	IgG3-CH2	990	1313	324	82	GT/AG	IgG3-CH3.1	1396	1716	321	>136	GT/
						F																				IgG3-CH3.2 (secretory)	1396	1724	329
U63640.2				IgE	+	(F)	/AG	IgE-CH1	264	554	291	118	GT/AG	IgE-CH2	673	996	324	87	GT/AG	IgE-CH3	1084	1407	324	72	GT/AG	IgE-CH4.1	1480	1812	333	>39	GT/
						F																				IgE-CH4.2 (secretory)	1480	1820	341
X16701.1	S8			IgG1	+	(F)	/AG	IgG1-CH1	170	460	291	328	GT/AG	IgG1-Hinge	789	827	39	126	GT/AG	IgG1-CH2	954	1283	330	80	GT/AG	IgG1-CH3.1	1364	1684	321	>146	GT/
						F																				IgG1-CH3.2 (secretory)	1364	1692	329
X16702.1	S8			IgG2	+	(F)	/AG	IgG2-CH1	122	415	294	328	GT/AG	IgG2-Hinge	744	782	39	137	GT/AG	IgG2-CH2	920	1240	321	79	GT/AG	IgG2-CH3.1	1320	1640	321	>339	GT/
						F																				IgG2-CH3.2 (secretory)	1320	1648	329
[truncated: 8 more columns]

## Sheet: References
S1	Hosseini A, Campbell G, Prorocic M, Aitken R (2004) Duplicated copies of the bovine JH locus contribute to the Ig repertoire. Int Immunol 16: 843-852.
S2	Shojaei F, Saini SS, Kaushik AK (2003) Unusually long germline DH genes contribute to large sized CDR3H in bovine antibodies. Mol Immunol 40: 61-67.
S3	Koti M, Kataeva G, Kaushik AK (2010) Novel atypical nucleotide insertions specifically at VH-DH junction generate exceptionally long CDR3H in cattle antibodies. Mol Immunol 47: 2119-2128.
S4	Zhao Y, Kacskovics I, Rabbani H, Hammarstrom L (2003) Physical mapping of the bovine immunoglobulin heavy chain constant region gene locus. J Biol Chem 278: 35024-35032.
S5	Brown WR, Rabbani H, Butler JE, Hammarstrom L (1997) Characterization of the bovine C alpha gene. Immunology 91: 1-6.
S6	Mousavi M, Rabbani H, Pilstrom L, Hammarstrom L (1998) Characterization of the gene for the membrane and secretory form of the IgM heavy-chain constant region gene (C mu) of the cow (Bos taurus). Immunology 93: 581-588.
S7	Rabbani H, Brown WR, Butler JE, Hammarstrom L (1997) Polymorphism of the IGHG3 gene in cattle. Immunogenetics 46: 326-331.
S8	Symons DB, Clarkson CA, Beale D (1989) Structure of bovine immunoglobulin constant region heavy chain gamma 1 and gamma 2 genes. Mol Immunol 26: 841-850.
